# Supplementary material for: Distinct circulating cytokine/chemokine profiles correlate with clinical benefit of immune checkpoint inhibitor monotherapy and combination therapy in advanced non‐small cell lung cancer
Source: Cancer Med. 2023 Apr 16;12(11):12234–52. doi: 10.1002/cam4.5918 (PMC10278479; doi:10.1002/cam4.5918)
Supplement: Supplementary file 4 — Table S1: [file CAM4-12-12234-s003.xlsx]

## Sheet: Table1
Supplementary Table 1 Concentration of plasma cytokines/chemokines of whole group
	Pre-ICI treatment Median (Q1, Q3)(pg/ml)	Post-ICI treatment Median (Q1, Q3)(pg/ml)	P
IL-1B	2.51 (2.07-3.23)	2.56 (2.25-3.03)	0.838
IL-1R1	289.73 (251.61-379.64)	327.17 (255.22-378.76)	0.452
IL-2	6.00 (4.88-7.11)	6.55 (5.50-7.64)	0.136
IL-4	2.93 (2.54-3.23)	3.26 (2.93-3.67)	0.018
IL-6	5.74 (4.59-9.26)	5.81 (3.39-10.73)	0.275
IL-7	30.77 (23.47-36.05)	31.67 (27.09-38.97)	0.092
IL-8	8.41 (6.77-10.52)	8.41 (6.94-10.94)	0.82
IL-9	60.89 (55.60-67.77)	65.59 (56.37-72.11)	0.393
IL-12	4.53 (3.59-5.47)	5.45 (4.53-6.92)	0.042
IL-13	7.96 (6.22-11.93)	10.54 (7.96-13.59)	0.442
IL-17A	8.98 (7.86-9.96)	9.96 (8.48-10.65)	0.042
CCL11	51.67 (30.93-66.49)	57.42 (43.72-68.68)	0.315
FGF2	30.17 (25.88-37.90)	30.17 (26.33-36.29)	0.829
CSF3	75.52 (52.32-99.42)	77.99 (71.41-105.90)	0.02
CSF2	2.86 (1.16-3.83)	3.66 (2.81-5.11)	0.201
CXCL10	448.98 (336.04-689.72)	560.55 (361.26-892.66)	0.014
CCL2	10.21 (6.25-14.60)	12.87 (7.60-22.47)	0.139
CCR1	3.22 (2.81-4.03)	3.62 (3.07-4.47)	0.024
PDGFB	697.72 (544.18-1235.95)	542.40 (338.70-861.92)	0.191
CCL4	47.09 (41.93-52.18)	46.02 (41.13-55.56)	0.94
CCL5	3802.20 (3099.31-4250.91)	3869.96 (3080.26-5176.02)	0.144
TNF	29.00 (26.90-34.74)	33.21 (29.00-36.65)	0.026
VEGF	78.66 (67.90-107.35)	83.63 (63.37-104.16)	0.381
TGFB1	21.61 (11.09-32.14)	16.45 (11.06-29.11)	0.469
APEX1	93.88 (32.63-127.63)	42.00 (23.88-97.63)	0.265

## Sheet: Table2
Supplementary Table 2 Change rate of plasma cytokines/chemokines of whole group
	NDB Median (Q1, Q3)(%)	DCB Median (Q1, Q3)(%)	P
IL-1B	10.5(-22.15-36.94)	-3.57(-18.69-26.22)	0.682
IL-1R1	0.0496(-0.18-0.9318)	-0.0854(-0.1578-0.0735)	0.268
IL-2	0.1591(-0.1298-0.704)	0.0302(-0.1399-0.3889)	0.914
IL-4	0.1295(0.0207-0.5451)	0.075(-0.0614-0.2525)	0.329
IL-6	0.4163(-0.2902-1.3143)	-0.327(-0.5083--0.085)	0.022
IL-7	0.3218(-0.0476-0.4405)	0.1049(-0.1536-0.2087)	0.232
IL-8	0.2288(0.0356-0.8805)	-0.1856(-0.307-0.0246)	0.008
IL-9	0.0423(-0.132-0.5051)	0.0335(-0.0789-0.2608)	0.682
IL-12	0(-0.0748-0.5914)	0.1606(-0.093-0.4937)	0.914
IL-13	0.1742(-0.3031-0.8081)	0.0153(-0.1476-0.6073)	0.846
IL-17A	0.1127(-0.0924-0.4061)	0.088(-0.0452-0.2705)	0.88
CCL11	0.0667(-0.1124-1.4159)	-0.0009(-0.2337-0.4267)	0.184
FGF2	0.1189(-0.2225-0.3392)	0.0205(-0.1952-0.2072)	0.503
CSF3	0.4298(0.0835-0.6046)	0.1371(-0.0913-0.2769)	0.075
CSF2	0.2092(-0.0215-3.3947)	0(-0.3403-0.6705)	0.329
CXCL10	0.9672(0.407-1.0996)	0.0523(-0.2587-0.3679)	0
CCL2	0.5339(0.0269-3.089)	-0.1553(-0.4387-1.3118)	0.025
CCR1	0.1814(0.0979-0.6193)	0.0194(-0.0763-0.1335)	0.015
PDGFB	-0.1785(-0.5561-1.3309)	-0.2229(-0.5595-0.3785)	0.559
CCL4	0.0411(-0.0642-0.4782)	-0.0277(-0.1445-0.0428)	0.101
CCL5	0.2242(0.0554-1.3491)	-0.0728(-0.298-0.1969)	0.028
TNF	0.2287(0.0561-0.3732)	0.0506(-0.1281-0.1733)	0.132
VEGF	0.1346(-0.3287-1.8196)	-0.0023(-0.1498-0.392)	0.589
TGFB1	0.2918(-0.3622-0.721)	-0.0588(-0.5919-0.8848)	1
APEX1	-0.1465(-0.8029-4.64)	-0.2872(-0.7953-1.2392)	0.846

## Sheet: Table3
Supplementary Table 3 Univariate Cox regression for PFS of whole population at pretreatment
	β	SE	Wald	P	HR (95% CI)
Age	-0.029	0.019	2.282	0.131	0.972 (0.936-1.009)
Sex (Male vs Female)	-0.075	0.464	0.026	0.872	0.928 (0.374-2.302)
Smoking (Yes vs No)	-0.136	0.372	0.133	0.715	0.873 (0.421-1.811)
Histology (Adenocarcinoma vs Squamous)	0.15	0.348	0.187	0.665	1.162 (0.588-2.298)
Treatment line (Second vs First)	-0.187	0.381	0.241	0.624	0.829 (0.393-1.751)
Treatment line (Third.Fourth vs First)	0.051	0.485	0.011	0.917	1.052 (0.407-2.723)
ICI regimen (Puls chemothrapy vs ICI alone)	0.118	0.355	0.111	0.739	1.125 (0.561-2.259)
DCB (DCB vs NCB)	-2.916	0.51	32.677	0	0.054 (0.020-0.147)
ORR (Response vs Non-response)	-1.18	0.396	8.864	0.003	0.307 (0.141-0.668)
IL-1B	-0.006	0.142	0.002	0.967	0.994 (0.753-1.312)
IL-1R1	0	0	1.693	0.193	1.000 (1.000-1.001)
IL-2	-0.002	0.036	0.003	0.958	0.998 (0.930-1.071)
IL-4	-0.174	0.275	0.402	0.526	0.840 (0.491-1.439)
IL-6	0.022	0.013	3.014	0.083	1.023 (0.997-1.049)
IL-7	-0.01	0.02	0.279	0.598	0.990 (0.953-1.028)
IL-8	0.047	0.028	2.817	0.093	1.048 (0.992-1.108)
IL-9	0.004	0.005	0.626	0.429	1.004 (0.994-1.015)
IL-12	0.004	0.006	0.471	0.492	1.004 (0.992-1.017)
IL-13	-0.022	0.031	0.521	0.47	0.978 (0.920-1.039)
IL-17A	0.056	0.062	0.818	0.366	1.057 (0.937-1.193)
CCL11	-0.015	0.008	3.567	0.059	0.985 (0.969-1.001)
FGF2	-0.002	0.017	0.012	0.913	0.998 (0.965-1.032)
CSF3	0.005	0.003	2.561	0.11	1.005 (0.999-1.011)
CSF2	0.002	0.021	0.009	0.926	1.002 (0.961-1.045)
CXCL10	-0.001	0.001	1.064	0.302	0.999 (0.998-1.001)
CCL2	-0.019	0.019	1.04	0.308	0.981 (0.945-1.018)
CCR1	0.083	0.047	3.121	0.077	1.087 (0.991-1.191)
PDGFB	0	0	0.038	0.845	1.000 (0.999-1.001)
CCL4	-0.008	0.017	0.22	0.639	0.992 (0.961-1.025)
CCL5	0	0	1.488	0.223	1.000 (1.000-1.000)
TNF	-0.001	0.013	0.004	0.952	0.999 (0.973-1.026)
VEGF	0.003	0.003	0.998	0.318	1.003 (0.997-1.009)
TGFB1	0.012	0.014	0.686	0.408	1.012 (0.984-1.040)
APEX1	0.003	0.002	2.133	0.144	1.003 (0.999-1.007)

## Sheet: Table4
Supplementary Table 4 Univariate Cox regression for PFS of whole group at change rate
	β	SE	Wald	P	HR (95% CI)
Age	-0.04	0.021	3.535	0.06	0.961 (0.922-1.002)
Sex (Male vs Female)	0.394	0.746	0.278	0.598	1.482 (0.343-6.396)
Smoking (Yes vs No)	0.439	0.563	0.608	0.436	1.551 (0.515-4.673)
Histology (Adenocarcinoma vs Squamous)	0.264	0.44	0.359	0.549	1.302 (0.549-3.086)
Treatment line (Second vs First)	-0.26	0.504	0.265	0.607	0.771 (0.287-2.073)
Treatment line (Third.Fourth vs First)	0.742	0.654	1.286	0.257	2.099 (0.583-7.560)
ICI regimen (Puls chemothrapy vs ICI alone)	0.176	0.44	0.16	0.689	1.192 (0.503-2.827)
DCB (DCB vs NCB)	-3.575	1.056	11.47	0.001	0.028 (0.004-0.222)
ORR (Response vs Non-response)	-1.941	0.551	12.391	0	0.144 (0.049-0.423)
IL-1B	-0.076	0.651	0.014	0.907	0.926 (0.258-3.322)
IL-1R1	0.258	0.21	1.508	0.219	1.295 (0.857-1.956)
IL-2	0.129	0.282	0.208	0.648	1.137 (0.654-1.977)
IL-4	0.637	0.786	0.656	0.418	1.891 (0.405-8.832)
IL-6	0.615	0.203	9.164	0.002	1.849 (1.242-2.752)
IL-7	0.612	0.59	1.077	0.299	1.844 (0.581-5.858)
IL-8	0.748	0.312	5.75	0.016	2.112 (1.146-3.892)
IL-9	0.519	0.751	0.478	0.489	1.681 (0.386-7.323)
IL-12	0.138	0.084	2.681	0.102	1.148 (0.973-1.354)
IL-13	-0.093	0.269	0.12	0.729	0.911 (0.538-1.543)
IL-17A	0.716	0.811	0.779	0.377	2.047 (0.417-10.041)
CCL11	0.348	0.309	1.273	0.259	1.417 (0.773-2.595)
FGF2	1.419	0.725	3.837	0.05	4.135 (0.999-17.109)
CSF3	0.904	0.559	2.62	0.106	2.470 (0.826-7.380)
CSF2	0.074	0.058	1.64	0.2	1.077 (0.961-1.207)
CXCL10	0.845	0.323	6.851	0.009	2.328 (1.236-4.382)
CCL2	0.221	0.14	2.473	0.116	1.247 (0.947-1.642)
CCR1	0.844	0.352	5.747	0.017	2.326 (1.166-4.637)
PDGFB	0.438	0.251	3.051	0.081	1.549 (0.948-2.532)
CCL4	1.175	0.738	2.532	0.112	3.238 (0.762-13.764)
CCL5	0.415	0.193	4.61	0.032	1.515 (1.037-2.213)
TNF	1.2	0.746	2.589	0.108	3.318 (0.770-14.307)
VEGF	0.002	0.028	0.005	0.942	1.002 (0.949-1.058)
TGFB1	0.152	0.189	0.641	0.424	1.164 (0.803-1.687)
APEX1	0.006	0.009	0.396	0.529	1.006 (0.988-1.023)

## Sheet: Table5
Supplementary Table 5 Univariate Cox regression for OS of whole group at pre-treatment
	β	SE	Wald	P	HR (95% CI)
Age	-0.02	0.021	0.906	0.341	0.980 (0.940-1.022)
Sex (Male vs Female)	0.246	0.55	0.199	0.655	1.278 (0.435-3.759)
Smoking (Yes vs No)	0.171	0.445	0.149	0.7	1.187 (0.497-2.837)
Histology (Adenocarcinoma vs Squamous)	0.344	0.38	0.819	0.366	1.410 (0.670-2.969)
Treatment line (Second vs First)	0.086	0.412	0.044	0.834	1.090 (0.486-2.443)
Treatment line (Third.Fourth vs First)	-0.139	0.541	0.066	0.797	0.870 (0.301-2.511)
ICI regimen (Puls chemothrapy vs ICI alone)	-0.015	0.396	0.001	0.97	0.985 (0.454-2.140)
DCB (DCB vs NCB)	-3.341	0.642	27.046	0	0.035 (0.010-0.125)
ORR (Response vs Non-response)	-1.543	0.467	10.904	0.001	0.214 (0.086-0.534)
IL-1B	-0.023	0.157	0.021	0.883	0.977 (0.719-1.328)
IL-1R1	0.001	0	4.51	0.034	1.001 (1.000-1.001)
IL-2	0.02	0.037	0.286	0.593	1.020 (0.948-1.098)
IL-4	-0.377	0.326	1.343	0.247	0.686 (0.362-1.298)
IL-6	0.03	0.014	4.937	0.026	1.031 (1.004-1.059)
IL-7	-0.02	0.023	0.743	0.389	0.980 (0.936-1.026)
IL-8	0.061	0.033	3.484	0.062	1.063 (0.997-1.134)
IL-9	0.008	0.005	2.087	0.149	1.008 (0.997-1.108)
IL-12	0.007	0.006	1.48	0.224	1.008 (0.995-1.020)
IL-13	-0.039	0.036	1.161	0.281	0.962 (0.896-1.032)
IL-17A	0.08	0.068	1.374	0.241	1.084 (0.947-1.239)
CCL11	-0.02	0.009	4.886	0.027	0.980 (0.963-0.998)
FGF2	0.015	0.018	0.708	0.4	1.015 (0.981-1.050)
CSF3	0.005	0.003	2.639	0.104	1.005 (0.999-1.011)
CSF2	0.012	0.021	0.323	0.57	1.012 (0.971-1.054)
CXCL10	0	0.001	0.532	0.466	1.000 (0.998-1.001)
CCL2	-0.016	0.021	0.589	0.443	0.984 (0.944-1.026)
CCR1	0.075	0.043	2.999	0.083	1.078 (0.990-1.174)
PDGFB	0	0	0.97	0.325	1.000 (1.000-1.001)
CCL4	0.005	0.018	0.076	0.783	1.005 (0.971-1.040)
CCL5	0	0	0.132	0.716	1.000 (1.000-1.000)
TNF	0.006	0.014	0.189	0.664	1.006 (0.978-1.035)
VEGF	0.005	0.003	2.326	0.127	1.005 (0.999-1.011)
TGFB1	0.024	0.015	2.672	0.102	1.024 (0.995-1.054)
APEX1	0.004	0.002	3.711	0.054	1.004 (1.000-1.008)

## Sheet: Table6
Supplementary Table 6 Univariate Cox regression for OS of whole group at change rate
	β	SE	Wald	P	HR (95% CI)
Age	-0.031	0.025	1.534	0.215	0.969 (0.923-1.018)
Sex (Male vs Female)	0.303	0.759	0.159	0.69	1.354 (0.306-5.991)
Smoking (Yes vs No)	1.024	0.763	1.799	0.18	2.784 (0.623-12.433)
Histology (Adenocarcinoma vs Squamous)	0.551	0.497	1.228	0.268	1.734 (0.655-4.592)
Treatment line (Second vs First)	0.249	0.53	0.222	0.638	1.283 (0.454-3.625)
Treatment line (Third.Fourth vs First)	0.294	0.792	0.138	0.71	1.342 (0.285-6.334)
ICI regimen (Puls chemothrapy vs ICI alone)	-0.146	0.495	0.087	0.767	0.864 (0.327-2.279)
DCB (DCB vs NCB)	-3.164	0.793	15.909	0	0.042 (0.009-0.200)
ORR (Response vs Non-response)	-2.61	0.779	11.211	0.001	0.074 (0.016-0.339)
IL-1B	0.16	0.678	0.056	0.814	1.173 (0.311-4.429)
IL-1R1	0.129	0.21	0.382	0.537	1.138 (0.755-1.716)
IL-2	0.163	0.292	0.311	0.577	1.177 (0.664-2.085)
IL-4	0.869	0.803	1.171	0.279	2.384 (0.494-11.498)
IL-6	0.364	0.176	4.267	0.039	1.439 (1.019-2.033)
IL-7	0.731	0.6	1.485	0.223	2.078 (0.641-6.737)
IL-8	0.495	0.276	3.214	0.073	1.641 (0.955-2.820)
IL-9	0.357	0.795	0.202	0.653	1.430 (0.301-6.797)
IL-12	0.075	0.084	0.801	0.371	1.078 (0.914-1.272)
IL-13	0.106	0.267	0.157	0.692	1.112 (0.658-1.876)
IL-17A	0.492	0.879	0.314	0.575	1.636 (0.292-9.162)
CCL11	0.363	0.294	1.527	0.216	1.437 (0.809-2.555)
FGF2	0.63	0.716	0.774	0.379	1.878 (0.461-7.642)
CSF3	0.993	0.574	2.988	0.084	2.698 (0.876-8.316)
CSF2	0.107	0.062	2.985	0.084	1.113 (0.986-1.256)
CXCL10	0.718	0.268	7.176	0.007	2.051 (1.213-3.470)
CCL2	0.296	0.147	4.087	0.043	1.345 (1.009-1.792)
CCR1	0.542	0.336	2.602	0.107	1.720 (0.890-3.325)
PDGFB	0.206	0.25	0.678	0.41	1.228 (0.753-2.003)
CCL4	0.912	0.687	1.762	0.184	2.490 (0.647-9.575)
CCL5	0.259	0.183	2.004	0.157	1.295 (0.905-1.852)
TNF	0.976	0.743	1.726	0.189	2.655 (0.619-11.395)
VEGF	0.005	0.028	0.032	0.859	1.005 (0.951-1.062)
TGFB1	-0.143	0.25	0.328	0.567	0.867 (0.531-1.415)
APEX1	-0.029	0.027	1.098	0.295	0.972 (0.921-1.025)

## Sheet: Table7
Supplementary Table 7 Concentration of plasma cytokines/chemokines of monotherapy at pre-treatment
	NDB (n=13) Median (Q1, Q3)	DCB (n=16) Median (Q1, Q3)	P
IL-1B	2.82(2.19-3.28)	2.81(1.98-4.30)	0.817
IL-1R1	311.71(238.27-720.36)	342.58(281.11-378.21)	0.901
IL-2	6.20(5.28-8.49)	6.00(3.94-8.49)	0.423
IL-4	2.61(2.40-3.15)	2.94(2.76-3.21)	0.136
IL-6	11.08(5.04-18.10)	5.31(3.71-9.31)	0.037
IL-7	23.21(24.50-33.72)	30.74(27.49-35.26)	0.102
IL-8	9.45(7.57-11.89)	7.78(5.70.11.89)	0.276
IL-9	65.55(56.95-68.90)	64.89(55.29-70.19)	0.901
IL-12	4.24(3.93-5.96)	4.53(3.63-6.16)	1
IL-13	7.76(6.29-10.82)	10.14(6.62-15.22)	0.231
IL-17A	8.76(7.57-10.22）	8.98(7.28-10.46)	0.929
CCL11	42.56(32.30-64.47)	64.47(45.56-76.95)	0.191
FGF2	28.71(26.33-34.12)	30.17(24.73-39.01)	1
CSF3	78.81(57.69-141.09)	75.52(62.02-86.36)	0.326
CSF2	2.32(0.95-4.18)	3.46(1.23-6.97)	0.488
CXCL10	537.00(372.82-704.55)	594.73(325.09-734.31)	0.79
CCL2	13.75(5.17-18.89)	12.54(7.92-17.18)	0.873
CCR1	4.06(3.10-6.33)	3.52(3.00-3.98)	0.146
PDGFB	695.37(545.50-999.48)	737.07(429.87-1247.46)	0.557
CCL4	50.88(43.49-56.43)	46.68(43.44-60.84)	0.79
CCL5	3944.31(2933.87-5804.43)	4001.67(3383.77-5795.74)	0.657
TNF	33.53(26.27-38.24)	30.91(24.10-36.14)	0.276
VEGF	83.28(49.97-120.21)	83.63(48.01-108.54)	0.845
TGFB1	22.03(15.51-29.52)	15.71(10.53-31.11)	0.444
APEX1	96.38(42.47-131.84)	60.13(26.38-163.88)	0.929

## Sheet: Table8
Supplementary Table 8 Concentration of plasma cytokines/chemokines of monotherapy cohort
	Pre-ICI treatment Median (Q1, Q3)(pg/ml)	Post-ICI treatment Median (Q1, Q3)（pg/ml）	P
IL-1B	2.81(2.20-3.73)	2.51（2.23-3.37）	0.653
IL-1R1	320.13(256.27-450.83)	324.48(223.95-366.48)	0.408
IL-2	6.08(4.53-8.49)	6.84(5.28-8.92)	0.427
IL-4	2.93(2.56-3.18)	3.26(2.69-3.72)	0.278
IL-6	6.42(4.05-15.11)	6.09(3.54-9.98)	0.758
IL-7	29.10(22.35-34.97)	29.21(23.53-36.11)	0.877
IL-8	8.72(6.50-11.89)	9.34(5.73-14.55)	0.868
IL-9	63.92(57.18-69.02)	65.59(57.22-80.93)	0.981
IL-12	4.49(3.92-6.11)	5.45(3.49-7.35)	0.463
IL-13	8.21(6.59-11.73)	8.70(6.98-11.54)	0.57
IL-17A	8.98(7.58-10.46)	9.50(7.78-11.67)	0.642
CCL11	54.59(35.49-75.58)	53.26(32.30-68.22)	0.906
FGF2	29.40(25.20-37.90)	30.83(26.33-40.53)	0.813
CSF3	75.86(61.61-102.66)	74.74(68.77-123.55)	0.256
CSF2	3.20(1.16-4.83)	4.68(1.55-7.46)	0.002
CXCL10	559.88(338.62-711.58)	761.83(422.84-1201.02)	0.01
CCL2	13.37(6.58-17.45)	12.87(6.27-23.05)	0.619
CCR1	3.68(3.13-4.43)	3.99(2.97-5.42)	0.266
PDGFB	696.79(508.91-1209.15)	572.44(353.37-1005.95)	0.687
CCL4	49.75(43.61-57.90)	46.04(40.13-64.22)	0.586
CCL5	4001.67(3103.26-5795.74)	3869.96(3071.56-8466.64)	0.356
TNF	31.87(25.87-37.34)	33.21(27.66-44.28)	0.332
VEGF	83.63(48.01-108.54)	78.66(59.33-110.27)	0.535
TGFB1	21.48(12.79-29.74)	16.38(11.55-26.81)	0.332
APEX1	90.75(30.13-141.69)	39.50(20.44-133.44)	0.758

## Sheet: Table9
Supplementary Table 9 Change rate of plasma cytokines/chemokines of monotherapy cohort
	NDB Median (Q1, Q3)(%)	DCB Median (Q1, Q3)(%)	P
IL-1B	10.5(-26.4-25.36)	-3.57(-16.74-42.88)	1
IL-1R1	0.0496(-0.1258-1.2297)	-0.1269(-0.4292--0.0503)	0.036
IL-2	0.1768(-0.0903-0.9511)	-0.0512(-0.1533-0.172)	0.167
IL-4	0.0666(-0.0504-0.4476)	-0.0063(-0.0827-0.3355)	0.673
IL-6	0.4163(-0.2618-2.1728)	-0.5083(-0.5976--0.0265)	0.036
IL-7	0.0531(-0.1114-0.4099)	-0.0288(-0.2085-0.1902)	0.481
IL-8	0.2288(0.0812-1.788)	-0.202(-0.3066--0.0889)	0.004
IL-9	0.0927(-0.0077-0.5223)	-0.0675(-0.2623-0.0118)	0.027
IL-12	0(-0.0748-0.7073)	0.0581(-0.274-0.1894)	0.423
IL-13	0(-0.3607-0.2282)	-0.0702(-0.1476-1.7447)	0.481
IL-17A	0.1127(-0.0924-0.5464)	-0.0429(-0.1325-0.0879)	0.236
CCL11	0.0362(-0.1726-1.0853)	-0.1448(-0.2572-0.5494)	0.321
FGF2	0.2288(-0.0615-0.626)	-0.1922(-0.3974--0.0035)	0.021
CSF3	0.5068(0.0446-0.7623)	-0.0122(-0.233-0.1377)	0.036
CSF2	0(-0.1429-2.6455)	-0.0432(-0.4192-1.153)	0.423
CXCL10	1.032(0.6845-1.7814)	0.0983(-0.2451-0.3622)	0.001
CCL2	0.2107(-0.1434-2.9332)	-0.4132(-0.5693-1.8907)	0.139
CCR1	0.2158(0.0979-0.7775)	-0.0712(-0.1483-0.0232)	0.004
PDGFB	0.6674(-0.3023-1.9652)	-0.4636(-0.8329-0.1645)	0.027
CCL4	0.0411(-0.0642-0.5888)	-0.1082(-0.3235--0.015)	0.027
CCL5	0.2242(0.1209-1.7131)	-0.2438(-0.424--0.012)	0.001
TNF	0.2856(0.0561-0.6299)	-0.0601(-0.2258-0.0326)	0.006
VEGF	0.409(-0.1702-1.8196)	-0.0288(-0.2236-0.0549)	0.114
TGFB1	0.2918(-0.2644-0.721)	-0.5126(-0.7693-0.4909)	0.093
APEX1	0.6707(-0.4575-7.7899)	-0.691(-0.8644-0.7185)	0.139

## Sheet: Table10
Supplementart Table 10 Univariate Cox regression for PFS of monotherapy cohort at pre-treatment
	β	SE	Wald	P	HR (95% CI)
Age	-0.04	0.027	2.17	0.141	0.961（0.912-1.013）
Sex (Male vs Female)	0.224	0.647	0.12	0.729	1.251（0.352-4.450）
Smoking (Yes vs No)	-0.568	0.469	1.468	0.226	0.567（0.226-1.420）
Histology (Adenocarcinoma vs Squamous)	0.026	0.487	0.003	0.958	1.026（0.395-2.665）
Treatment line (Second vs First)	0.164	0.644	0.065	0.799	1.178（0.333-4.165）
Treatment line (Third.Fourth vs First)	-0.246	0.547	0.202	0.653	0.782（0.268-2.284）
ICI regimen (Puls chemothrapy vs ICI alone)*	-	-	-	-	-
DCB (DCB vs NCB)	-5.363	2.215	5.861	0.015	0.005（0.000-0.360）
ORR (Response vs Non-response)	-1.535	0.639	5.769	0.016	0.215（0.062-0.754）
IL-1B	-0.02	0.171	0.013	0.908	0.980（0.701-1.371）
IL-1R1	0	0	0.405	0.524	1.000（0.989-1.001）
IL-2	-0.012	0.042	0.078	0.78	0.988（0.911-1.073）
IL-4	-0.203	0.328	0.384	0.536	0.816（0.429-1.553）
IL-6	0.042	0.017	5.706	0.017	1.043（1.008-1.079）
IL-7	-0.016	0.024	0.469	0.494	0.984(0.939-1.031)
IL-8	0.064	0.045	2.01	0.156	1.066(0.976-1.165)
IL-9	0.003	0.006	0.215	0.643	1.003(0.991-1.014)
IL-12	0.003	0.006	0.231	0.631	1.003(0.991-1.016)
IL-13	-0.043	0.042	1.044	0.307	0.958 (0.883-1.040)
IL-17A	0.031	0.071	0.185	0.667	1.031（0.89-1.185）
CCL11	-0.019	0.01	3.678	0.055	0.981（0.963-1.000）
FGF2	-0.008	0.02	0.178	0.673	0.992（0.954-1.031）
CSF3	0.004	0.003	1.465	0.226	1.004（0.997-1.011）
CSF2	0	0.021	0	0.994	1.000（0.959-1.043）
CXCL10	-0.001	0.001	0.465	0.495	0.999（0.998-1.001）
CCL2	-0.017	0.021	0.715	0.398	0.983（0.994-1.023）
CCR1	0.074	0.048	2.379	0.123	1.077（0.980-1.184）
PDGFB	0	0	0.245	0.621	1.000（0.999-1.001）
CCL4	-0.014	0.019	0.527	0.468	0.986（0.949-1.024）
CCL5	0	0	0.92	0.337	1.000（1.000-1.000）
TNF	0.007	0.02	0.137	0.711	1.007（0.969-1.047）
VEGF	0.001	0.004	0.064	0.801	1.001（0.994-1.008）
TGFB1	0.01	0.02	0.271	0.603	1.01（0.972-1.051）
APEX1	0.002	0.003	0.426	0.514	1.002（0.996-1.007）
*All patients received monotherapy of ICIs

[truncated: 13 more sheets: Table11, Table12, Table13, Table14, Table15, Table16, Table17, Table18, Table19, Table20, Table21, Table22, Table23]
